# Supplementary material for: Validation of prediction models based on lasso regression with multiply imputed data
Source: BMC Med Res Methodol. 2014 Oct 16;14:116. doi: 10.1186/1471-2288-14-116 (PMC4209042; doi:10.1186/1471-2288-14-116)
Supplement: Supplementary file 1 — Additional file 1: R function to perform resampling with caret package in the presence of multiply imputed data. The “validate.train” function below estimates optimism in predictive value via the bootstrap resampling procedures described in approach 1 and 4 in the manuscript. In approach 1 the completed data sets (via MI) are resampled. The same subjects are selected across the imputed data sets so that the bootstrap imputed data sets always differ only by their imputed values. In approach 4, the incomplete data set is resampled and then MI is performed using the mice package. The function can be used to estimate optimism in the predictive value of a linear regression model constructed within caret using the train() function, with method = “glmnet”. In order to be consistent with the output from caret, we assumed that the response variable is always in the last column of every data set. (ZIP 2 KB) [file 12874_2014_1128_MOESM1_ESM.zip]

Archive with 1 entries (1 files):
- 1643043381238522_add1.r
