# Supplementary material for: Validation of prediction models based on lasso regression with multiply imputed data
Source: BMC Med Res Methodol. 2014 Oct 16;14:116. doi: 10.1186/1471-2288-14-116 (PMC4209042; doi:10.1186/1471-2288-14-116)
Supplement: Supplementary file 1 — Additional file 1: R function to perform resampling with caret package in the presence of multiply imputed data. The “validate.train” function below estimates optimism in predictive value via the bootstrap resampling procedures described in approach 1 and 4 in the manuscript. In approach 1 the completed data sets (via MI) are resampled. The same subjects are selected across the imputed data sets so that the bootstrap imputed data sets always differ only by their imputed values. In approach 4, the incomplete data set is resampled and then MI is performed using the mice package. The function can be used to estimate optimism in the predictive value of a linear regression model constructed within caret using the train() function, with method = “glmnet”. In order to be consistent with the output from caret, we assumed that the response variable is always in the last column of every data set. (ZIP 2 KB) [file 12874_2014_1128_MOESM1_ESM.zip › 1643043381238522_add1.r]

require(glmnet)
require(caret)
require(mice)

Num.boot <-  # number of bootstraps to be performed
  approach <-  # choose approach 1 or 4
  Data.NA  <-  # Original data set with missing values(to be used in approach 4)
  fit.caret <- # a list of objects containing all the results of the fitted models 
  #over the imputed data sets in caret
  
  ### A function to create the bootstrap data sets
  ###This function is called within the run.caret.boot() function
  
  Create.bootstrap.data <- function (approach,Num.imputed, Data.NA, fit.caret ){
    ###############
    ## Approach 1##
    ###############
    if(approach==1){
      print("approach==1")
      # Sample the same subjects over the imputed data sets
      dim.data     <- nrow(fit.caret[[1]]$trainingData)
      Boot <- sample(dim.data, replace=TRUE)
      data.imputed.Boot   <- vector("list",Num.imputed)
      for (i in 1:Num.imputed){
        data.imputed.Boot[[i]] <-  fit.caret[[i]]$trainingData[Boot,]
      }
    }
    
    ###############
    ## Approach 4##
    ###############
    if(approach==4){  
      #Sampling the incomplete data and performing MI
      print("approach==4")
      data.imputed.Boot <- vector("list",Num.imputed)     
      
      Boot.row <- sample(nrow(Data.NA), replace=TRUE)
      
      ### Peformimg MI
      Imput <- mice(Data.NA[Boot.row,], m = Num.imputed, pri = FALSE) 
      for (i in 1:Num.imputed){
        data.imputed.Boot[[i]]=complete(Imput,i) 
      }   
    } 
    data.imputed.Boot #In order to use data.imputed.Boot from approach 4, 
    #ensure that all predictors are numeric and coded as in the original 
    #data sets from fit.caret. 
  }

###Calculate optimism and calibration slope (beta)
###This function is called within the run.caret.boot() function
optimism.alpha.beta <- function (fit.caret,coef,data.imputed.Boot,Num.imputed) {
  data.imputed      <- vector("list",Num.imputed)
  Alpha.boot  <-  rep(NA,Num.imputed);  Beta.boot <- rep(NA,Num.imputed)
  MSE.data    <-  rep(NA,Num.imputed);  MSE.boot  <-  rep(NA,Num.imputed)
  Optimism     <-  rep(NA,Num.imputed);  
  for(i in 1:Num.imputed){
    data.imputed[[i]] <-  fit.caret[[i]]$trainingData
    Outcome.boot  <- data.imputed.Boot[[i]][,length(data.imputed.Boot[[i]])]
    Outcome.data  <- data.imputed[[i]][,length(data.imputed[[i]])]
    X.boot        <- as.matrix(data.imputed.Boot[[i]][,-length(data.imputed.Boot[[i]])])
    X.data        <- as.matrix(data.imputed[[i]][,-length(data.imputed[[i]])])
    Predicted.data  <-  coef[1] + X.data%*%coef[-1]    
    Predicted.boot  <-  coef[1] + X.boot%*%coef[-1]
    MSE.boot[i]    <- mean((Outcome.boot-Predicted.boot)^2)
    MSE.data[i]    <- mean((Outcome.data-Predicted.data)^2)
    Optimism[i]    <-  MSE.boot[i]-MSE.data[i]
    lm.coef	  	 <-  lm(Outcome.data ~ Predicted.data)$coef
    Alpha.boot[i]  <-  lm.coef[1]
    Beta.boot[i]	 <-  lm.coef[2]
  }
  out.opti.best.tol  <- list(Optimism,Alpha.boot,Beta.boot)
  out.opti.best.tol
}

###Fit glmnet (over the bootstrap data sets) using caret. 
###This function is called within the validate.train()
run.caret.boot <- function (Num.boot,Num.imputed,fit.caret,data.imputed.Boot,metric,percent.tol){
  All.Optimism.best   <-    All.Optimism.tolerance    <-  rep(NA,Num.boot)
  All.Beta.best 	    <-    All.Alpha.best   	        <-  rep(NA,Num.boot)
  All.Beta.tolerance  <-    All.Alpha.tolerance       <- rep(NA,Num.boot)
  Fit.Caret           <-  vector("list",Num.imputed)  
  
  for(k in 1:Num.boot){
    data.imputed.Boot <-  Create.bootstrap.data(approach=approach, Data.NA=Data.NA, fit.caret=fit.caret,
                                                Num.imputed=Num.imputed)
    
    for (i in 1:Num.imputed){
      Outcome.boot    <- data.imputed.Boot[[i]][,length(data.imputed.Boot[[i]])]
      data.train.boot <- as.matrix(data.imputed.Boot[[i]][,-length(data.imputed.Boot[[i]])])
      lassoGrid <- expand.grid(.alpha = 1 , .lambda= fit.caret[[1]]$results$lambda)
      Fit.Caret[[i]] <- train(data.train.boot ,Outcome.boot, method=fit.caret[[1]]$call$method,
                              family=fit.caret[[1]]$call$family,maxit=1000,tuneGrid=lassoGrid,metric=metric,
                              trControl=trainControl(number=fit.caret[[1]]$control$number,
                                                     selectionFunction=fit.caret[[1]]$control$selectionFunction),
                              nlambda=fit.caret[[1]]$call$nlambda,lambda.min=fit.caret[[1]]$dots$lambda.min)
    }

    #-- Averaging coefficients from the imputed data sets --#
    #- Best 
    tmp <- dim(coef(fit.caret[[1]]$finalModel))
    Fit.caret.best <- matrix(NA,Num.imputed,tmp[1])  
    for(i in 1:Num.imputed){
      Fit.caret.best[i,] <- coef(Fit.Caret[[i]]$finalModel)[,best(Fit.Caret[[i]]$results
                                                                  [nrow(Fit.Caret[[i]]$results):1,], metric,maximize=FALSE)]  
    }
    colnames(Fit.caret.best) <- attributes(coef(Fit.Caret[[i]]$finalModel))$Dimnames[[1]]
    coef.best <- apply(Fit.caret.best,2,mean)
    
    #-  Tolerance 
    Fit.caret.tolerance <- matrix(NA,Num.imputed,tmp[1])
    for(i in 1:Num.imputed){
      Fit.caret.tolerance[i,] <- coef(Fit.Caret[[i]]$finalModel)[,tolerance(Fit.Caret[[i]]$results
                                 [nrow(Fit.Caret[[i]]$results):1,], metric,maximize=FALSE,tol=percent.tol)]
    }
    colnames(Fit.caret.tolerance) <- attributes(coef(Fit.Caret[[i]]$finalModel))$Dimnames[[1]]
    coef.tolerance <- apply(Fit.caret.tolerance,2,mean)
    
    #-- Calculate optimism and calibration slope (beta)-- #
    
    Model.best = optimism.alpha.beta(fit.caret=fit.caret,coef=coef.best,data.imputed.Boot=data.imputed.Boot,
                                     Num.imputed=length(fit.caret))
    Model.tolerance = optimism.alpha.beta(fit.caret=fit.caret,coef=coef.tolerance,data.imputed.Boot=data.imputed.Boot,
                                          Num.imputed=length(fit.caret))  
    All.Optimism.best[k]      <- mean(Model.best[[1]]) 
    All.Alpha.best[k]  	      <- mean(Model.best[[2]])
    All.Beta.best[k]   	      <- mean(Model.best[[3]])
    All.Optimism.tolerance[k] <- mean(Model.tolerance[[1]]) 
    All.Alpha.tolerance[k]	<- mean(Model.tolerance[[2]])
    All.Beta.tolerance[k]     <- mean(Model.tolerance[[3]])
  }  
  Av.Optimism.best      <- mean(All.Optimism.best)
  Av.Optimism.tolerance <- mean(All.Optimism.tolerance)
  Av.Beta.best          <- mean(All.Beta.best)  
  Av.Alpha.best         <- mean(All.Alpha.best)
  Av.Beta.tolerance     <- mean(All.Beta.tolerance)  
  Av.Alpha.tolerance    <- mean(All.Alpha.tolerance)
  out.temp <- c(Av.Optimism.best=Av.Optimism.best,Av.Optimism.tolerance=Av.Optimism.tolerance,
                Av.Beta.best=Av.Beta.best,Av.Alpha.best=Av.Alpha.best,
                Av.Beta.tolerance=Av.Beta.tolerance,Av.Alpha.tolerance=Av.Alpha.tolerance)
  out.temp
}

### Validation using approach 1 or 4 as described in the manuscript
validate.train<- function (fit.caret,Num.boot, Num.imputed ,metric, percent.tol,Data.NA=NULL, approach){
  if (!class(fit.caret)=="list" | !length(fit.caret)>1) 
    stop("'fit.caret' should be a list with length = number of imputations.")  
  if (!class(fit.caret[[1]])=="train") 
    stop("the list components of 'fit.caret' should be of class 'train'.") 
  if (mode(Num.boot)!="numeric") 
    stop("'Num.boot' should be numeric")
  
  dim.data     <- nrow(fit.caret[[1]]$trainingData)
  
  out.validate <- run.caret.boot(Num.boot=Num.boot,Num.imputed=Num.imputed,fit.caret=fit.caret,
                                 data.imputed.Boot=data.imputed.Boot,metric=fit.caret[[1]]$"metric",
                                 percent.tol=percent.tol)
  out.validate
}

out1 <- validate.train(fit.caret=fit.caret,Num.boot=Num.boot, Num.imputed= length(fit.caret),
                       percent.tol=3,Data.NA = Data.NA,approach=approach)
