# Supplementary material for: Validation of prediction models based on lasso regression with multiply imputed data
Source: BMC Med Res Methodol. 2014 Oct 16;14:116. doi: 10.1186/1471-2288-14-116 (PMC4209042; doi:10.1186/1471-2288-14-116)
Supplement: Supplementary file 3 — Additional file 3: Figure S1: Distribution of the estimated expected optimism values from the simulation study. These are based on 1000 simulated data sets (n = 250) for both the setting without (NM) and with (WM) missing data. (ZIP 6 KB) [file 12874_2014_1128_MOESM3_ESM.zip]

Archive with 1 entries (1 files):
- 1643043381238522_add3.eps
